# Supplementary material for: Comparison of therapeutic effects of different mesenchymal stem cells on rheumatoid arthritis in mice
Source: PeerJ. 2019 Jun 3;7:e7023. doi: 10.7717/peerj.7023 (PMC6553443; doi:10.7717/peerj.7023)
Supplement: Supplemental Information 1 — The bone volume value evaluated from each mouse was shown in this table. [file peerj-07-7023-s001.xlsx]

## Sheet: Sheet1
	CIA	UC	BMSC	SHED
	0.64	0.8829	0.8353	0.8129
	0.6622	0.9311	0.8122	0.7998
	0.6301	0.8788	0.8456	0.8013
	0.6479	0.8853	0.8521	0.7865
	0.6232	0.8775	0.8244	0.7731
	0.6378	0.8802	0.8399	0.7622
Mean	0.6402	0.8893	0.834917	0.7893
SD	0.6402	0.0206712	0.0145673	0.0190573
