# Supplementary material for: Comparison of therapeutic effects of different mesenchymal stem cells on rheumatoid arthritis in mice
Source: PeerJ. 2019 Jun 3;7:e7023. doi: 10.7717/peerj.7023 (PMC6553443; doi:10.7717/peerj.7023)
Supplement: Supplemental Information 5 — The absorbance value under 450 nm evaluated from each mouse was shown in this table. [file peerj-07-7023-s005.xlsx]

## Sheet: Sheet1
	CIA	UC	BMSC	SHED
	135.082	105.738	110.492	121.147
	130.984	107.835	115.638	112.787
	127.705	99.5396	114.368	114.275
	128.525	101.368	109.275	116.738
	133.529	105.279	106.376	119.375
	130.648	103.274	104.468	117.368
Mean	131.079	103.839	110.103	116.948
SD	2.83304	3.05137	4.36598	3.10506
